# Supplementary material for: Evaluation of GlcNAc-Configured Glycomimetics as Pharmacological Chaperones of NAGLU for the Treatment of Mucopolysaccharidosis IIIB
Source: Biomolecules. 2026 Feb 16;16(2):313. doi: 10.3390/biom16020313 (PMC12938346; doi:10.3390/biom16020313)
Supplement: Supplementary file 1 [file biomolecules-16-00313-s001.zip]

Archive with 1 entries (1 files):
- biomolecules-4083864-supplementary.pdf
